# Supplementary material for: The Importance of Bilayer Asymmetry in Biological Membranes: Insights from Model Membranes
Source: Membranes (Basel). 2025 Mar 3;15(3):79. doi: 10.3390/membranes15030079 (PMC11943618; doi:10.3390/membranes15030079)
Supplement: Supplementary file 1 [file membranes-15-00079-s001.zip]

Archive with 1 entries (1 files):
- membranes-3369848-supplementary.pdf
